# Supplementary material for: Novel Formulation of Undecylenic Acid induces Tumor Cell Apoptosis
Source: Int J Mol Sci. 2022 Nov 16;23(22):14170. doi: 10.3390/ijms232214170 (PMC9692760; doi:10.3390/ijms232214170)
Supplement: Supplementary file 1 [file ijms-23-14170-s001.zip]

Archive with 1 entries (1 files):
- ijms-1946258-supplementary.pdf
